# Supplementary material for: Comparing mid-term outcomes and patient satisfaction between percutaneous endoscopic lumbar discectomy and microendoscopic discectomy for foraminal and extraforaminal lumbar disc herniations: a retrospective matched cohort study
Source: Front Surg. 2025 Feb 19;12:1554970. doi: 10.3389/fsurg.2025.1554970 (PMC11880218; doi:10.3389/fsurg.2025.1554970)
Supplement: Supplementary file 1 [file Table1.xlsx]

## Sheet: Sheet1
Patient Number	Diseases 1 PELD,2 MED	Satisfaction 0 ON, 1 YES	Age years old	Sex (M/F)	BMI	Smoking (Yes/No)	Drinking (Yes/No)	Heart Disease (Yes/No)	Hypertension (Yes/No)	Diabetes (Yes/No)	Segment of lesion	Operation time （minutes）	Incision length （cm）	Blood loss (ml)	Time of weight-bearing (day)	preoprevation JOA score	postoprevation JOA score	preoprevation VAS score-low back pain	postoprevation VAS score-low back pain	preoprevation VAS score-leg pain	postoprevation VAS score-leg pain	Operation cost (thousand RMB)	Symptom recurrence（0NO,1YES）
1	1	1	52.3	M	25.1	YES	NO	NO	NO	YES	L5-S1	63	1	43	2.3	17	22	7	2	6	2	20.3	0
2	1	0	42.2	M	24.67	NO	NO	NO	NO	NO	L4-5	67	1	54	1.9	16	27	7	1	6	1	25	1
3	1	0	52.7	M	16.29	NO	NO	NO	NO	NO	L4-5	54	1.1	49	2	17	26	8	2	8	2	21	1
4	1	1	47.4	M	19.13	NO	NO	NO	NO	NO	L3-4	74	0.9	43	2	17	27	7	2	7	2	18.1	0
5	1	1	44.6	M	22.6	NO	NO	NO	NO	NO	L4-5	76	0.9	50	1.8	12	27	6	2	6	2	13.7	1
6	1	1	45.6	F	26.59	NO	NO	NO	NO	NO	L4-5	63	1	49	1.3	17	23	7	2	8	2	20.6	1
7	1	1	44.7	M	22.39	NO	NO	NO	NO	NO	L4-5	72	1	45	1.2	15	24	6	2	6	2	17.9	1
8	1	1	41.2	M	28.83	YES	NO	NO	NO	NO	L5-S1	63	0.9	53	1.9	16	22	5	2	7	2	17.8	0
9	1	1	41.2	F	24.37	YES	NO	NO	NO	NO	L5-S1	81	1	52	2.3	15	23	7	2	7	2	17.8	0
10	1	1	42.3	F	25.64	NO	NO	NO	NO	YES	L3-4	69	1.2	50	2	14	28	8	2	6	1	24.2	0
11	1	1	51.8	M	24.16	NO	NO	NO	NO	NO	L4-5	69	1.1	58	2	16	28	7	2	6	1	21.3	0
12	1	0	51.5	F	24.54	YES	NO	NO	NO	NO	L5-S1	59	1.1	51	1.9	16	25	4	2	7	2	20	1
13	1	1	41.2	F	21.1	NO	NO	NO	NO	NO	L4-5	68	1	56	1.8	15	24	8	2	7	2	19.4	0
14	1	1	47.5	F	26.21	NO	NO	YES	NO	NO	L4-5	71	1.1	44	1.5	16	25	6	2	6	2	15.9	0
15	1	1	42.1	M	25.28	NO	NO	NO	NO	NO	L4-5	61	0.9	53	1.3	16	28	6	2	7	1	22.1	0
16	1	0	51.1	M	23.12	NO	NO	NO	NO	YES	L3-4	102	1	52	2.3	18	24	7	1	7	2	20.8	1
17	1	1	51.4	M	22.02	NO	NO	NO	NO	NO	L3-4	55	1	48	1.8	14	24	7	2	5	2	16.9	0
18	1	1	50.5	M	20.78	NO	NO	YES	NO	NO	L4-5	64	1	46	1.3	19	27	7	2	6	1	21.6	0
19	1	1	39.7	F	20.59	NO	NO	NO	YES	NO	L5-S1	75	1	50	2.3	16	27	6	2	6	2	22.2	0
20	1	1	52.2	F	19.93	NO	NO	NO	YES	NO	L3-4	57	0.8	47	2.1	19	27	7	1	7	2	20.4	0
21	1	0	49.1	M	24.85	NO	NO	NO	NO	NO	L3-4	52	0.9	48	2.1	15	27	6	2	8	1	23.7	1
22	1	1	48.7	F	25.07	YES	YES	NO	NO	NO	L4-5	93	0.9	47	1.7	15	25	8	2	6	1	22	0
23	1	1	31.7	F	24.54	YES	NO	YES	NO	NO	L4-5	67	1	52	3.2	17	28	8	2	7	2	20.7	0
24	1	0	55.1	F	18.23	NO	YES	NO	NO	NO	L5-S1	58	0.9	49	2.2	16	24	5	2	7	2	17	1
25	1	1	50	F	21.78	NO	NO	NO	YES	NO	L5-S1	73	1	44	2.2	16	28	4	2	8	2	19.7	0
26	1	1	44.1	F	23.8	NO	NO	NO	NO	NO	L4-5	74	1.1	46	1.8	16	27	5	1	7	2	27.6	0
27	1	0	41	F	23.16	NO	YES	NO	NO	NO	L3-4	69	0.9	41	1.5	17	25	5	2	8	1	25	0
28	1	0	51.5	M	23.79	NO	NO	NO	NO	NO	L5-S1	69	0.9	35	1.8	19	27	8	3	6	2	20	0
29	1	1	54.7	M	26.32	NO	NO	NO	NO	NO	L3-4	73	1.1	57	2.1	15	24	7	2	7	2	20.3	0
30	1	0	40	F	23.46	NO	NO	YES	NO	YES	L5-S1	57	0.9	44	1.8	19	26	8	2	6	1	29	0
31	1	1	41.2	M	23.98	NO	NO	NO	NO	NO	L5-S1	65	0.8	44	1.8	16	23	5	2	7	2	21	0
32	1	1	45.5	F	24.59	YES	NO	NO	NO	NO	L5-S1	72	1	50	2.2	15	28	7	2	7	2	23.5	0
33	1	1	38.2	F	24.29	NO	YES	YES	YES	NO	L5-S1	79	1.2	45	1.8	12	27	8	2	6	2	16.3	0
34	1	1	47.1	M	22.31	NO	NO	NO	NO	YES	L5-S1	62	1	58	1.6	14	21	7	2	7	2	13.4	0
35	1	1	48	F	26.98	NO	YES	NO	NO	NO	L4-5	78	0.8	51	2.2	20	27	5	1	8	1	20.7	0
36	1	1	42.5	F	22.77	NO	NO	NO	NO	NO	L4-5	81	1	48	2.1	18	25	7	1	7	2	24.8	0
37	1	1	40.9	M	21.47	NO	NO	NO	NO	NO	L3-4	65	0.9	56	1.5	17	22	5	2	7	2	19.7	0
38	1	1	52	F	30.81	YES	NO	NO	NO	NO	L4-5	69	0.9	50	1.7	16	21	8	2	6	2	21.4	0
39	1	0	48.2	M	16.84	NO	NO	NO	NO	YES	L3-4	59	1	52	2.2	19	27	8	4	7	2	20	0
40	1	1	52.1	F	22.66	YES	YES	NO	YES	NO	L5-S1	55	0.9	48	2.1	16	27	7	2	6	2	20.5	0
41	1	1	42.5	F	19.96	NO	YES	NO	NO	NO	L4-5	76	1.1	46	1.7	15	27	5	2	8	1	20.4	0
42	1	1	46.4	F	26.46	NO	NO	NO	NO	NO	L4-5	61	1	51	1.9	16	20	7	2	6	2	16.8	0
43	1	1	44.8	M	22.24	NO	NO	NO	NO	YES	L3-4	56	1.1	48	2.4	17	27	5	2	6	2	23.3	0
44	1	1	41.9	M	24.35	YES	NO	NO	NO	NO	L4-5	92	1	46	1.9	19	20	9	2	7	2	21.4	0
45	1	1	43.7	M	26.05	NO	NO	NO	YES	NO	L4-5	76	1	59	1.5	17	25	6	2	7	2	23.2	0
46	1	1	43.4	M	25.49	YES	NO	NO	NO	NO	L4-5	58	1	49	2.1	14	20	6	3	7	2	22.3	0
47	1	0	46.9	M	23.72	NO	YES	NO	NO	NO	L5-S1	107	1.1	51	2.5	17	27	6	2	7	2	15.4	0
48	1	1	50.2	F	21.94	NO	YES	YES	NO	NO	L5-S1	72	0.9	59	1.8	14	25	3	1	7	2	20.3	0
49	1	1	57.8	F	26.31	NO	NO	NO	NO	NO	L5-S1	62	0.9	48	1.9	14	25	7	2	7	1	18.7	0
50	1	0	52.1	M	27.68	YES	NO	NO	NO	NO	L5-S1	76	1.1	43	1.8	16	27	8	2	7	2	20.5	0
51	1	1	44.5	F	19.93	YES	NO	NO	NO	NO	L4-5	54	1.2	42	2.5	14	27	7	2	7	1	12	0
52	1	1	52.1	M	25.85	NO	YES	NO	NO	NO	L3-4	75	0.9	48	2.1	16	27	6	2	7	2	20.7	0
53	1	1	44.9	M	19.52	NO	NO	NO	YES	NO	L4-5	77	1.1	41	1.9	16	20	8	2	7	2	19.8	0
54	1	1	44.1	M	25.53	NO	YES	NO	NO	NO	L4-5	53	1	53	1.9	14	26	8	2	8	1	17.1	0
55	1	1	44.5	M	19.98	YES	NO	NO	NO	NO	L4-5	80	1.2	56	1.7	19	27	6	2	8	1	19	0
56	1	1	50.4	F	20.52	NO	NO	NO	NO	NO	L4-5	64	1	57	1.5	14	27	7	2	7	2	20.4	0
57	1	1	42.4	F	25.79	NO	YES	NO	NO	NO	L4-5	80	1	43	1.9	17	26	8	2	7	2	19.1	0
58	1	1	49.4	M	20.92	NO	YES	NO	NO	NO	L4-5	59	0.9	51	1.7	16	25	7	2	6	2	24.7	0
59	1	1	52.6	M	22.66	NO	NO	NO	YES	NO	L3-4	86	0.8	60	1.6	18	25	7	2	8	2	22.3	0
60	1	1	48.1	M	23.08	NO	NO	YES	NO	NO	L3-4	54	1.2	51	2.2	14	28	8	2	6	2	19	0
61	1	1	40.2	F	22.76	NO	NO	YES	NO	NO	L4-5	72	0.9	49	1.3	16	28	7	2	6	3	24.5	0
62	1	0	45.8	M	14.05	YES	YES	NO	NO	NO	L5-S1	84	1.2	44	1.9	17	27	6	2	6	2	26	0
63	1	1	46.7	M	28.5	NO	NO	YES	YES	NO	L4-5	68	1	59	1.6	16	20	9	2	7	2	17.5	0
64	1	1	49.2	F	22.42	YES	NO	NO	NO	NO	L3-4	59	0.8	49	1.7	13	28	7	2	7	2	23.7	0
65	1	1	59.2	F	26.06	YES	NO	NO	NO	NO	L5-S1	77	1.1	50	1.1	16	25	6	2	8	2	21.7	0
66	1	1	41.7	F	23.28	YES	NO	NO	NO	NO	L4-5	90	1	53	2.3	14	28	7	2	7	1	13.3	0
67	1	1	47.6	F	21.64	YES	NO	NO	YES	NO	L4-5	57	0.9	67	2	15	27	8	2	6	2	16	0
68	1	1	53.5	F	23.9	NO	YES	NO	NO	NO	L3-4	76	0.9	51	2.5	15	27	7	2	6	2	20.9	1
69	1	1	49.4	M	20.96	NO	YES	NO	NO	YES	L4-5	55	0.8	60	1.9	16	26	8	2	6	2	15.3	0
70	1	1	55.2	F	15.64	NO	NO	NO	NO	NO	L4-5	77	1	54	2.2	13	27	7	2	6	1	24.1	0
71	1	1	49.2	F	27.68	NO	NO	NO	YES	NO	L5-S1	59	1	43	2.2	20	27	7	2	5	1	19.5	0
72	1	1	42.8	F	21.19	NO	NO	NO	NO	NO	L4-5	85	0.9	41	1.8	13	27	8	1	5	2	23.6	0
73	1	1	42.1	F	22.27	NO	NO	NO	YES	NO	L4-5	85	1	41	1.7	19	27	6	2	7	1	23.1	1
74	1	1	53.3	M	28.71	NO	NO	NO	NO	NO	L4-5	76	1	53	1.9	15	25	8	2	7	2	22.6	1
75	1	0	43.4	F	25.1	YES	NO	NO	NO	NO	L5-S1	79	1.1	49	1.3	14	25	8	2	7	1	22.8	0
76	1	1	40.9	M	23.36	NO	NO	NO	NO	YES	L4-5	86	1	50	1.6	15	22	5	2	6	2	18.4	0
77	1	1	54.8	F	18.62	NO	YES	NO	NO	NO	L3-4	85	1.1	45	1.9	18	27	6	2	7	2	18.4	0
78	1	1	46.8	F	27.13	YES	NO	YES	NO	NO	L4-5	60	1	44	2.2	18	22	8	2	8	1	17.7	0
79	2	1	47.4	M	24.83	NO	NO	NO	YES	NO	L4-5	80	2	87	2	11	25	8	2	7	2	17.5	0
80	2	1	49.2	F	23.39	NO	YES	NO	NO	NO	L4-5	67	1.9	84	2	12	26	7	2	8	2	12.9	0
81	2	0	49.3	M	24.41	NO	NO	NO	NO	NO	L4-5	78	2.3	71	2.3	15	24	8	3	7	2	12.6	1
82	2	1	39.5	F	19.29	NO	NO	NO	NO	YES	L4-5	94	2.1	81	2.1	19	27	6	3	6	2	20.2	0
83	2	0	54.5	F	26.29	NO	NO	YES	NO	NO	L5-S1	71	2.1	84	2	12	25	8	2	6	2	14.8	1
84	2	1	41.6	F	21.18	NO	NO	NO	NO	NO	L4-5	70	2	83	2	18	27	8	2	6	2	11.8	0
85	2	1	39.7	F	26.45	YES	NO	NO	NO	NO	L4-5	56	1.9	86	2.2	15	24	7	2	8	2	14.1	0
86	2	1	41.2	F	21.71	NO	NO	YES	NO	NO	L4-5	87	2	81	2.3	11	28	7	2	6	2	18.3	0
87	2	1	49.5	F	26.43	NO	NO	NO	NO	NO	L4-5	61	2.3	86	2.3	17	22	7	2	7	2	22.1	0
88	2	0	52.5	F	23.71	NO	NO	NO	NO	YES	L4-5	68	2.3	87	1.6	17	24	8	3	5	2	23	1
89	2	1	41.4	F	23.1	NO	YES	NO	NO	YES	L5-S1	74	2.2	92	2.7	13	26	8	2	6	2	20.7	0
90	2	1	47.7	M	16.21	NO	NO	YES	NO	NO	L4-5	53	1.9	91	2.1	12	27	6	2	6	2	17.8	0
91	2	1	56.5	M	25.43	NO	NO	NO	NO	NO	L3-4	64	1.8	87	2	17	26	6	3	8	2	15.6	0
92	2	0	45.2	F	16.73	YES	YES	NO	NO	NO	L4-5	75	2.1	81	1.6	14	27	4	4	7	2	17	1
93	2	1	41.2	F	21.78	NO	YES	NO	NO	NO	L3-4	88	2	82	2	18	24	8	1	8	1	12.8	0
94	2	1	46.4	M	25.81	YES	NO	YES	NO	NO	L5-S1	64	2.2	75	1.4	20	26	6	2	7	2	14.1	0
95	2	1	46.3	F	20.98	NO	NO	NO	NO	NO	L4-5	78	1.8	81	2.4	17	27	8	2	7	2	14.1	0
96	2	0	42.9	M	26.59	NO	NO	NO	NO	NO	L4-5	75	2.2	74	1.7	16	27	7	2	6	2	25	0
97	2	1	52.4	M	19.25	NO	NO	YES	NO	NO	L5-S1	47	1.7	78	2.1	15	22	5	2	5	1	17.7	0
98	2	1	52.1	M	27.2	NO	NO	YES	NO	NO	L4-5	83	1.9	78	1.7	16	23	7	3	6	2	8.9	0
99	2	1	59.5	F	25.14	YES	NO	NO	YES	YES	L5-S1	76	2.1	76	1.8	17	28	6	2	7	2	14.1	0
100	2	1	44.9	F	25.05	YES	NO	NO	YES	NO	L4-5	88	2.1	82	2	16	21	8	2	7	1	15.2	0
101	2	0	36.9	F	23.24	NO	NO	NO	YES	NO	L4-5	66	2	76	2.9	15	25	7	5	5	2	18	0
102	2	1	49.8	M	24.59	NO	NO	NO	NO	NO	L5-S1	65	2.2	81	1.9	15	24	8	2	6	2	18	0
103	2	1	45.6	F	25.27	YES	YES	NO	NO	NO	L4-5	68	1.9	93	2.3	17	23	6	2	6	2	15.9	0
104	2	1	46.3	M	26	NO	NO	NO	NO	NO	L5-S1	48	2.3	83	2.3	13	23	5	2	8	2	17.5	0
105	2	0	61.3	F	19.56	NO	YES	NO	NO	NO	L5-S1	63	2.1	76	1.8	17	27	7	3	7	2	20	0
106	2	1	41.3	M	25.2	YES	NO	NO	YES	NO	L5-S1	78	1.9	91	2.2	15	26	6	2	7	2	16.4	0
107	2	1	51.3	F	27.01	NO	YES	YES	NO	NO	L4-5	59	2.3	75	1.7	20	24	6	2	7	2	16.6	0
108	2	1	43.6	F	22.9	NO	NO	NO	NO	NO	L3-4	75	1.9	76	2	21	28	6	2	8	1	14.1	0
109	2	0	52.6	M	24.86	NO	NO	NO	NO	NO	L5-S1	53	1.8	79	1.7	15	22	8	2	7	2	14.4	0
110	2	1	41.3	F	25.86	YES	NO	NO	NO	NO	L4-5	38	2.2	83	1.6	17	27	8	2	7	2	14.8	0
111	2	0	55.9	F	26.01	NO	YES	NO	NO	YES	L3-4	70	2.1	77	2.6	17	27	6	5	6	2	17.2	0
112	2	1	46.7	M	21.37	NO	NO	NO	NO	NO	L3-4	81	1.9	96	2	15	23	8	2	8	2	9.6	0
113	2	1	50.4	M	24.99	NO	YES	YES	NO	NO	L5-S1	66	1.8	68	1.9	16	22	8	1	5	2	15	1
114	2	0	53.6	F	25.36	NO	NO	NO	NO	NO	L4-5	84	2	81	1.9	14	27	6	2	6	2	15.2	0
115	2	1	56.1	F	27.86	YES	YES	NO	NO	NO	L5-S1	71	2.3	71	1.7	11	27	6	2	7	2	15.5	0
116	2	1	44.8	F	22.55	YES	NO	NO	NO	NO	L5-S1	45	1.9	73	2	14	27	6	2	6	1	11.9	0
117	2	1	45.1	M	21.83	NO	NO	NO	NO	NO	L4-5	78	2.3	71	1.2	17	27	7	2	6	2	20.3	0
118	2	0	50.6	M	23.56	NO	NO	NO	NO	NO	L4-5	65	1.8	74	1.5	11	28	7	5	7	1	20	1
119	2	1	46.1	M	25.07	NO	NO	NO	YES	NO	L4-5	89	2.1	86	1.8	17	22	6	2	8	2	11	0
120	2	0	38.8	F	29.53	YES	NO	NO	NO	YES	L4-5	74	2	79	2.1	14	23	6	3	8	1	17.4	0
121	2	1	54.5	F	18.46	YES	NO	NO	NO	NO	L4-5	84	1.9	66	1.9	19	27	8	2	7	2	13.8	1
122	2	1	43.9	M	27.69	NO	NO	YES	NO	NO	L4-5	87	2	76	1.9	21	28	6	2	7	2	16.8	1
123	2	1	38.2	M	25.08	NO	NO	NO	NO	NO	L4-5	87	1.9	79	1.8	16	26	5	2	7	2	12.9	0
124	2	1	52.2	F	19.71	NO	YES	NO	NO	NO	L3-4	61	1.8	74	1.8	19	27	7	2	6	1	16.3	0
125	2	1	53	M	27.52	NO	NO	NO	NO	NO	L5-S1	47	2	83	1.3	17	27	5	2	8	1	16	0
126	2	0	46.8	F	23.2	YES	NO	NO	NO	NO	L5-S1	64	2	79	2.1	15	26	7	5	6	2	29	0
127	2	1	49.9	M	24.16	NO	NO	YES	NO	NO	L4-5	60	1.9	82	2.3	16	27	9	2	7	2	14.6	1
128	2	0	47.6	F	28.25	YES	NO	NO	NO	NO	L4-5	83	1.9	80	2.3	12	25	7	2	6	2	27	0
129	2	0	48.5	F	20.94	NO	YES	NO	NO	NO	L4-5	53	2.2	78	1.9	13	20	10	2	7	2	14.2	0
130	2	1	51.4	M	24.74	NO	NO	NO	NO	NO	L4-5	65	2.3	77	1.2	16	24	7	2	7	2	17.6	0
131	2	1	52.2	F	27.36	NO	NO	NO	NO	NO	L5-S1	60	2.1	82	2	18	23	8	2	8	2	11.3	0
132	2	1	46.6	M	20.47	NO	NO	NO	NO	NO	L4-5	62	1.9	87	1.9	15	28	9	2	6	2	13.7	0
133	2	1	51.8	F	23.36	NO	NO	NO	NO	NO	L5-S1	73	1.9	80	1.6	16	23	7	2	6	2	15	0
